# Supplementary material for: Functional Characterization and Potential Regulatory Role of MdWRKY31 in Cold Tolerance
Source: Int J Mol Sci. 2026 Jun 19;27(12):5560. doi: 10.3390/ijms27125560 (PMC13300141; doi:10.3390/ijms27125560)
Supplement: Supplementary file 1 [file ijms-27-05560-s001.zip › Supplementary Tables/Table S1.xlsx]

## Sheet: Table.S1
Table.S1 The cloning primers and quantitative PCR primers used in the experiment
ID	Name	Primer (5-3’)
	MdWRKY31-F	ATGGACAAAGGATGGGGG
	MdWRKY31-R	TTAATTTCCCGGGAAACCAC
	MdWRKY31-F2	GACGTCTTCGAGCTCGGTACCATGGACAAAGGATGGGGG
	MdWRKY31-R2	CATGTCGACTCTAGAGGATCCATTTCCCGGGAAACCACTAA
XM_029087622.2	MdWRKY31-qF	GGCAAGCCCTTTACAACCAG
	MdWRKY31-qR	TTGTTGTTGTTGGCACCGC
MDP0000752428	MdActin-qF	AACAATGCTAGGGAACACGGCTCT
	MdActin-qR	ACAGGAAGTAGAAGATGGCGGACA
Solyc03g078400	Actin-qF	AGCAGGAACTTGAAACCGCT
	Actin-qR	GGAGCCACCACTGAGAACAA
Solyc03g026280	SlCBF1-qF	CGGCATCCGATATACAGGGG
	SlCBF1-qR	GGAAGATTTCGACGGCCTGA
Solyc03g124110	SlCBF2-qF	CCAGCTGGCAGGAAGAAGTT
	SlCBF2-qR	CAAACAAGCAGAACGGCCTC
Solyc03g026270	SlCBF3-qF	TCCTACTGCTGAAATGGCGG
	SlCBF3-qR	CGGCATGCAGAATAACGCTT
Solyc03g118310	SlICE1-qF	CAGCCCTACTGGACAACCTG
	SlICE1-qR	ATTGCTCAGCTCGGAACACA
Solyc07g056570.1	SlNCED1-qF	GGTCGCCCTGTTTTCCCTAA
	SlNCED1-qR	GCCGGTGGGTGTTACCTTTA
Solyc01g108080	SlABI5-qF	TGCTAGTATGGCTCAAGGCG
	SlABI5-qR	CCGAGCCCTTGATCTAGCTG
