# Supplementary material for: Functional Characterization and Potential Regulatory Role of MdWRKY31 in Cold Tolerance
Source: Int J Mol Sci. 2026 Jun 19;27(12):5560. doi: 10.3390/ijms27125560 (PMC13300141; doi:10.3390/ijms27125560)
Supplement: Supplementary file 1 [file ijms-27-05560-s001.zip › Supplementary Tables/Table S2.xlsx]

## Sheet: Table.S2
Table.S2 Table of the composition and concentration parameters of culture media for different stages (induction, screening and regeneration) of tomato genetic transformation
Medium (100 ml)	Component
Sowing medium	0.43 g 1/2MS+1.5 g Sucrose+0.75 g Agar
MS liquid medium	0.43 g MS+3 g Sucrose
Pre-medium	0.43 g MS+3 g Sucrose+0.75 g Agar+100 µL Zeatin+10 µL IAA
Co-media	0.43 g MS+3 g Sucrose+0.75 g Agar+100 µL AS+200 µL Zeatin+10 µL IAA
Screening medium	0.43 g MS+3 g Sucrose+0.75 g Agar+200 µL Zeatin+10 µL IAA+50 µL kana+200 µL Cef
Bud elongation medium	0.43 g MS+3 g Sucrose+0.75 g Agar+20 µL Zeatin+10 µL IAA+50 µL kana+200 µL Cef
Root media	0.43 g 1/2MS+1.5 g Sucrose+0.75 g Agar+100 µL IBA+100 µL IAA+200 µL Cef
Seed screening media	0.43 g MS+3 g Sucrose+0.75 g Agar+50 µL kana
Note: kanamycin (Kana) was 100 mg/mL, zeatin (ZT), IAA, IBA 1 mg/mL, acetylingone (AS) 100 μ M and cefine (Cef) 250 mg / mL
